# Supplementary material for: Genome-Wide Transcription Analysis of Electroacupuncture Precondition-Induced Ischemic Tolerance on SD Rat With Ischemia–Reperfusion Injury
Source: Front Genet. 2021 Aug 16;12:719201. doi: 10.3389/fgene.2021.719201 (PMC8415365; doi:10.3389/fgene.2021.719201)
Supplement: Supplementary file 2 [file Data_Sheet_2.xlsx]

## Sheet: Supplementary table 1
Supplementary table 1A Down-regulated DEGs in normal Brain with acupuncture pretreament					Supplementary table 1B Up-regulated DEGs in normal Brain with acupuncture pretreament
Gene name	Description	EASham vs. Sham			Gene name	Description	EASham vs. Sham
		Log2(FoldChange)	Padj values				Log2(FoldChange)	Padj values
Actc1	actin, alpha, cardiac muscle 1(Actc1)	-8.59639	0.0185931		Cbln3	cerebellin 3 precursor(Cbln3)	3.98762	0.0376241
Col24a1	collagen type XXIV alpha 1 chain(Col24a1)	-2.51501	0.0243575		Ifit1	interferon-induced protein with tetratricopeptide repeats 1(Ifit1)	2.46787	0.0018112
Rn60_1_2212.3	unknown	-2.38168	0.0246881		Ifit3	interferon-induced protein with tetratricopeptide repeats 3(Ifit3)	2.45247	0.0306555
Rn60_1_2212.4	unknown	-2.2827	1.44236e-05		Irf7	interferon regulatory factor 7(Irf7)	2.43076	0.0278043
Rn60_1_2212.2	unknown	-2.10419	0.00105436		Oas1a	2'-5' oligoadenylate synthetase 1A(Oas1a)	2.19577	0.00107982
AABR07065531.1	unknown	-2.00981	0.0334452		Rtp4	receptor (chemosensory) transporter protein 4(Rtp4)	2.02478	9.63796e-05
Col11a1	collagen type XI alpha 1 chain(Col11a1)	-1.90672	2.19127e-06		RT1-T24-3	RT1 class I, locus T24, gene 3(RT1-T24-3)	1.9414	0.0152413
LOC300308	similar to hypothetical protein 4930509O22(LOC300308)	-1.90528	0.0287997		Rsad2	radical S-adenosyl methionine domain containing 2(Rsad2)	1.7874	0.00304423
SNORD113	small nucleolar RNA, C/D box 113	-1.86524	0.00261855		Oas1b	2-5 oligoadenylate synthetase 1B(Oas1b)	1.77494	0.000321411
Plekhn1	pleckstrin homology domain containing N1(Plekhn1)	-1.71986	0.00129015		Usp18	ubiquitin specific peptidase 18(Usp18)	1.64177	9.96314e-12
Col27a1	collagen type XXVII alpha 1 chain(Col27a1)	-1.66085	3.05744e-05		Ifi27	interferon, alpha-inducible protein 27(Ifi27)	1.60673	0.0069137
Robo3	roundabout guidance receptor 3(Robo3)	-1.61633	0.00217935		Isg15	ISG15 ubiquitin-like modifier(Isg15)	1.60273	0.00211295
Pdzd7	PDZ domain containing 7(Pdzd7)	-1.54657	0.0289358		Oasl2	2'-5' oligoadenylate synthetase-like 2(Oasl2)	1.58553	0.000152866
Srpk3	SRSF protein kinase 3(Srpk3)	-1.50463	0.0356687		Irgm	immunity-related GTPase M(Irgm)	1.49257	2.70552e-07
Lpin3	lipin 3(Lpin3)	-1.47131	0.000718953		Ddx58	DEXD/H-box helicase 58(Ddx58)	1.38647	0.000129952
RT1-CE16	RT1 class I, locus CE16(RT1-CE16)	-1.4421	0.0297725		Dhx58	DEXH-box helicase 58(Dhx58)	1.38246	0.000147127
Gm25994	predicted gene 25994	-1.4279	0.0134478		Mx2	MX dynamin like GTPase 2(Mx2)	1.36519	2.07494e-05
Col6a1	collagen type VI alpha 1 chain(Col6a1)	-1.41711	3.67487e-05		Parp14	poly (ADP-ribose) polymerase family, member 14(Parp14)	1.33401	4.51042e-06
Lime1	Lck interacting transmembrane adaptor 1(Lime1)	-1.35584	0.000718953		Igtp	interferon gamma induced GTPase(Igtp)	1.29892	0.000152866
P3h3	prolyl 3-hydroxylase 3(P3h3)	-1.33328	1.06704e-05		Mx1	myxovirus (influenza virus) resistance 1(Mx1)	1.26276	6.869e-05
Irf3	interferon regulatory factor 3(Irf3)	-1.32396	1.84914e-05		Irf9	interferon regulatory factor 9(Irf9)	1.25334	6.99521e-07
Dhrs1	dehydrogenase/reductase 1(Dhrs1)	-1.30048	1.15962e-06		Ifi44	interferon-induced protein 44(Ifi44)	1.24013	0.000147127
Nfxl1	nuclear transcription factor, X-box binding-like 1(Nfxl1)	-1.25937	0.000206455		Slfn2	schlafen 2(Slfn2)	1.11484	1.58588e-21
Col5a1	collagen type V alpha 1 chain(Col5a1)	-1.24408	0.00580496		Ifit2	interferon-induced protein with tetratricopeptide repeats 2(Ifit2)	1.04137	1.43054e-06
Hdac10	histone deacetylase 10(Hdac10)	-1.22347	0.00180289		Cfb	complement factor B(Cfb)	1.0274	3.03069e-08
F8	coagulation factor VIII(F8)	-1.1696	0.00336958		Bst2	bone marrow stromal cell antigen 2(Bst2)	1.00864	0.00336958
Sncg	synuclein, gamma(Sncg)	-1.16595	0.0339729
Sdccag3	serologically defined colon cancer antigen 3(Sdccag3)	-1.13586	3.05744e-05
Zfp692	zinc finger protein 692(Zfp692)	-1.13329	0.00180289
Ints6l	integrator complex subunit 6 like(Ints6l)	-1.12255	0.00828039
Pcgf6	polycomb group ring finger 6(Pcgf6)	-1.11862	0.0289358
Rps6kb2	IQ motif and ubiquitin domain containing(Iqub)	-1.11145	0.00141556
Iqub	family with sequence similarity 193, member B(Fam193b)	-1.10817	0.0144743
Fam193b	family with sequence similarity 193, member B(Fam193b)	-1.10145	1.44236e-05
Col16a1	collagen type XVI alpha 1 chain(Col16a1)	-1.09558	0.000335106
Atp13a5	ATPase 13A5(Atp13a5)	-1.09377	0.0154022
Ssh3	slingshot protein phosphatase 3(Ssh3)	-1.09104	1.49448e-05
Col11a2	collagen type XI alpha 2 chain(Col11a2)	-1.07985	4.1782e-05
Adamts10	ADAM metallopeptidase with thrombospondin type 1 motif, 10(Adamts10)	-1.05594	0.00159012
Rnpc3	RNA-binding region (RNP1, RRM) containing 3(Rnpc3)	-1.04873	0.0270002
Clasrp	CLK4-associating serine/arginine rich protein(Clasrp)	-1.0345	5.15441e-05
Snrnp70	small nuclear ribonucleoprotein U1 subunit 70(Snrnp70)	-1.02965	2.89643e-09
Plk5	polo-like kinase 5(Plk5)	-1.01343	0.0216126
Kmt5c	lysine methyltransferase 5C(Kmt5c)	-1.01045	0.00991664

## Sheet: Supplementary table 2
Supplementary table 2 Functional annotation results of DEGs in normal Brain with acupuncture pretreament
Category	Term	Count	%	PValue	Genes	List Total	Pop Hits	Pop Total	Fold Enrichment
UP_KEYWORDS	Innate immunity	8	12.5	7.57533e-08	BST2, IRGM, OASL2, OAS1B, RSAD2, OAS1A, MX1, MX2	63	122	20793	21.6425
UP_KEYWORDS	Antiviral defense	6	9.375	1.5624e-07	OASL2, OAS1B, RSAD2, OAS1A, MX1, MX2	63	42	20793	47.1497
UP_KEYWORDS	Immunity	9	14.0625	2.86157e-07	RT1-CE16, BST2, IRGM, OASL2, OAS1B, RSAD2, OAS1A, MX1, MX2	63	220	20793	13.5019
UP_KEYWORDS	Extracellular matrix	6	9.375	4.79588e-05	COL27A1, COL11A2, COL24A1, COL16A1, COL11A1, COL5A1	63	133	20793	14.8894
UP_KEYWORDS	Collagen	4	6.25	0.000924012	COL27A1, COL11A2, COL11A1, COL5A1	63	64	20793	20.628
UP_KEYWORDS	Plasmid	2	3.125	0.0059548	COL11A1, COL5A1	63	2	20793	330.048
UP_KEYWORDS	Nucleotide-binding	10	15.625	0.016314	PLK5, ACTC1, IRGM, OASL2, RPS6KB2, OAS1A, MX1, MX2, LOC300308, ATP13A5	63	1327	20793	2.48717

## Sheet: Supplementary table 3
Supplementary table 3 Common up- and down-regulated gene in the top 50 DEGs
Gene name	Description	Log2 (Foldchange)
		IR24h vs. Sham	EA+IR24h vs. EASham
Kng1	kininogen 1	8.8602	5.64
Slpi	secretory leukocyte peptidase inhibitor	8.69194	4.92
Cxcl2	C-X-C motif chemokine ligand 2	8.09811	5.13
Il11	interleukin 11	7.59507	5.36
Lif	leukemia inhibitory factor	7.12857	5.36
Ccl2	chemokine (C-C motif) ligand 2	7.02826	5.2
Ccl7	C-C motif chemokine ligand 7	7.01366	5.82
Cxcl1	C-X-C motif chemokine ligand 1	6.91419	6.03823
Pou4f3	POU class 4 homeobox 3	6.7431	5.54
Mmp12	matrix metallopeptidase 12	6.67384	5.78
Serpine1	serpin family E member 1	6.66346	5.34
Runx3	runt-related transcription factor 3	6.47407	5.78
Pax1	paired box 1	6.35333	6.17
Sfn	stratifin	6.31649	7.05
Serpinb2	serpin family B member 2	6.26374	5.6
Acod1	aconitate decarboxylase 1	6.19861	5.48
Lilrc2	leukocyte immunoglobulin-like receptor, subfamily C, member 2	6.14676	4.94
Cd14	CD14 molecule	5.87984	5.06
Ccl4	C-C motif chemokine ligand 4	5.83126	5.84
Sprr1a	small proline-rich protein 1A	5.81806	5.21
Ccl3	C-C motif chemokine ligand 3	5.68557	5.3
LOC500712	Ab1-233	5.59248	5.36
Il12b	interleukin 12B	5.51747	5.39
Tph1	tryptophan hydroxylase 1	-5.57243	-6.35634
Sptlc3	serine palmitoyltransferase, long chain base subunit 3	-3.82865	-2.57704
Olr59	olfactory receptor 59	-2.60137	-2.57732
Pdc	phosducin	-2.56991	-4.61666
Gucy1a3	guanylate cyclase 1 soluble subunit alpha 3	-2.47716	-2.82389
Srpk3	SRSF protein kinase 3	-2.25002	-3.08861
Tacr3	tachykinin receptor 3	-2.02047	-2.86491
Mpp4	membrane palmitoylated protein 4	-1.99313	-3.24009

## Sheet: Supplementary table 4
Supplementary table 4 Cell component categery of EA pretreated and non-pretreated SD rat with I/R injury											GOTERM_CC_DIRECT	GO:0031264~death-inducing signaling complex	5	0.315259	0.000504236		GO:1902711~GABA-A receptor complex	13	0.64071	1.04787e-08
		IR24h vs Sham					EA+IR24h vs EASham				GOTERM_CC_DIRECT	GO:0031234~extrinsic component of cytoplasmic side of plasma membrane	15	0.945776	0.000717258		GO:0034707~chloride channel complex	17	0.837851	1.87311e-06
Category	Term	Count	%	PValue		Term	Count	%	PValue		GOTERM_CC_DIRECT	GO:0005667~transcription factor complex	32	2.01765	0.00185198		GO:0045202~synapse	53	2.61212	3.61069e-05
GOTERM_CC_DIRECT	GO:0005737~cytoplasm	506	31.9042	1.54279e-08		GO:0005737~cytoplasm	636	31.3455	1.9794e-09		GOTERM_CC_DIRECT	GO:0042613~MHC class II protein complex	6	0.37831	0.00328966		GO:0042734~presynaptic membrane	19	0.936422	0.000294061
GOTERM_CC_DIRECT	GO:0005886~plasma membrane	357	22.5095	0.00225819		GO:0005886~plasma membrane	446	21.9813	0.00286737		GOTERM_CC_DIRECT	GO:0031982~vesicle	24	1.51324	0.00384742		GO:0032809~neuronal cell body membrane	10	0.492854	0.00157042
GOTERM_CC_DIRECT	GO:0070062~extracellular exosome	311	19.6091	3.32935e-14		GO:0070062~extracellular exosome	406	20.0099	6.95524e-21		GOTERM_CC_DIRECT	GO:0072557~IPAF inflammasome complex	4	0.252207	0.004314		GO:0001917~photoreceptor inner segment	12	0.591424	0.00185305
GOTERM_CC_DIRECT	GO:0016020~membrane	208	13.1148	0.00291822		GO:0016020~membrane	277	13.652	2.7707e-05		GOTERM_CC_DIRECT	GO:0043231~intracellular membrane-bounded organelle	74	4.66583	0.00526691		GO:0030687~preribosome, large subunit precursor	10	0.492854	0.00333851
GOTERM_CC_DIRECT	GO:0005615~extracellular space	202	12.7364	3.36937e-21		GO:0005615~extracellular space	230	11.3356	5.27479e-18		GOTERM_CC_DIRECT	GO:0097342~ripoptosome	4	0.252207	0.00812376		GO:0005610~laminin-5 complex	4	0.197141	0.00373011
GOTERM_CC_DIRECT	GO:0005829~cytosol	160	10.0883	0.00082087		GO:0005829~cytosol	209	10.3006	2.64108e-05		GOTERM_CC_DIRECT	GO:0072559~NLRP3 inflammasome complex	4	0.252207	0.0133893		GO:0032839~dendrite cytoplasm	8	0.394283	0.00444406
GOTERM_CC_DIRECT	GO:0005887~integral component of plasma membrane	141	8.89029	8.75718e-14		GO:0005887~integral component of plasma membrane	174	8.57565	9.72656e-16		GOTERM_CC_DIRECT	GO:0005911~cell-cell junction	25	1.57629	0.0136006		GO:0005916~fascia adherens	6	0.295712	0.00652924
GOTERM_CC_DIRECT	GO:0009986~cell surface	121	7.62926	2.02596e-21		GO:0009986~cell surface	136	6.70281	2.51452e-19		GOTERM_CC_DIRECT	GO:0034666~integrin alpha2-beta1 complex	3	0.189155	0.0176075		GO:0043194~axon initial segment	6	0.295712	0.00652924
GOTERM_CC_DIRECT	GO:0005622~intracellular	101	6.36822	0.0113665		GO:0005622~intracellular	129	6.35781	0.00378963		GOTERM_CC_DIRECT	GO:0036488~CHOP-C/EBP complex	3	0.189155	0.0176075		GO:0031225~anchored component of membrane	13	0.64071	0.00738351
GOTERM_CC_DIRECT	GO:0005576~extracellular region	99	6.24212	3.65166e-08		GO:0005576~extracellular region	107	5.27353	2.29731e-05		GOTERM_CC_DIRECT	GO:0030141~secretory granule	16	1.00883	0.0188215		GO:0030673~axolemma	7	0.344998	0.00869178
GOTERM_CC_DIRECT	GO:0048471~perinuclear region of cytoplasm	75	4.72888	0.000578073		GO:0048471~perinuclear region of cytoplasm	96	4.73139	6.78901e-05		GOTERM_CC_DIRECT	GO:0005783~endoplasmic reticulum	82	5.17024	0.0201137		GO:0045177~apical part of cell	22	1.08428	0.00882639
GOTERM_CC_DIRECT	GO:0043025~neuronal cell body	71	4.47667	2.33047e-05		GO:0043025~neuronal cell body	104	5.12568	8.88852e-11		GOTERM_CC_DIRECT	GO:0005623~cell	17	1.07188	0.0242936		GO:0001518~voltage-gated sodium channel complex	6	0.295712	0.00932797
GOTERM_CC_DIRECT	GO:0005925~focal adhesion	69	4.35057	7.06355e-10		GO:0005925~focal adhesion	92	4.53425	2.27755e-14		GOTERM_CC_DIRECT	GO:0032281~AMPA glutamate receptor complex	7	0.441362	0.0272129		GO:0032590~dendrite membrane	8	0.394283	0.00959146
GOTERM_CC_DIRECT	GO:0043234~protein complex	67	4.22446	0.00533894		GO:0043234~protein complex	78	3.84426	0.0211536		GOTERM_CC_DIRECT	GO:0043020~NADPH oxidase complex	4	0.252207	0.0285263		GO:0030315~T-tubule	13	0.64071	0.00987767
GOTERM_CC_DIRECT	GO:0009897~external side of plasma membrane	65	4.09836	3.88871e-16		GO:0009897~external side of plasma membrane	67	3.30212	2.72598e-12		GOTERM_CC_DIRECT	GO:0031265~CD95 death-inducing signaling complex	3	0.189155	0.0333817		GO:0030018~Z disc	21	1.03499	0.0122637
GOTERM_CC_DIRECT	GO:0031012~extracellular matrix	64	4.03531	8.15073e-17		GO:0031012~extracellular matrix	68	3.3514	6.92055e-14		GOTERM_CC_DIRECT	GO:0005876~spindle microtubule	8	0.504414	0.0391789		GO:0043198~dendritic shaft	13	0.64071	0.0147849
GOTERM_CC_DIRECT	GO:0045121~membrane raft	58	3.657	2.39803e-12		GO:0045121~membrane raft	72	3.54855	6.44028e-15		GOTERM_CC_DIRECT	GO:0032420~stereocilium	7	0.441362	0.0415802		GO:0001750~photoreceptor outer segment	13	0.64071	0.0189595
GOTERM_CC_DIRECT	GO:0030425~dendrite	57	3.59395	0.00205066		GO:0030425~dendrite	86	4.23854	1.44735e-07		GOTERM_CC_DIRECT	GO:0005764~lysosome	28	1.76545	0.0455895		GO:0008328~ionotropic glutamate receptor complex	6	0.295712	0.0223716
GOTERM_CC_DIRECT	GO:0043005~neuron projection	55	3.46784	4.19246e-05		GO:0043005~neuron projection	71	3.49926	1.34939e-06		GOTERM_CC_DIRECT	GO:0001772~immunological synapse	7	0.441362	0.0472558		GO:0042612~MHC class I protein complex	7	0.344998	0.0228597
GOTERM_CC_DIRECT	GO:0005578~proteinaceous extracellular matrix	54	3.40479	3.49292e-11		GO:0005578~proteinaceous extracellular matrix	60	2.95712	4.64712e-10		GOTERM_CC_DIRECT	GO:0042470~melanosome	13	0.819672	0.0493883		GO:1903561~extracellular vesicle	11	0.542139	0.0248636
GOTERM_CC_DIRECT	GO:0016324~apical plasma membrane	46	2.90038	6.04344e-05		GO:0016324~apical plasma membrane	54	2.66141	0.000100203		GOTERM_CC_DIRECT	GO:0001931~uropod	4	0.252207	0.0497975		GO:0051286~cell tip	4	0.197141	0.0258891
GOTERM_CC_DIRECT	GO:0030054~cell junction	44	2.77427	0.0325596		GO:0030054~cell junction	70	3.44998	1.19753e-05								GO:1902710~GABA receptor complex	3	0.147856	0.0281635
GOTERM_CC_DIRECT	GO:0030424~axon	40	2.52207	0.0271857		GO:0030424~axon	69	3.40069	2.33125e-07								GO:0043195~terminal bouton	20	0.985707	0.0301382
GOTERM_CC_DIRECT	GO:0005856~cytoskeleton	36	2.26986	0.000313298		GO:0005856~cytoskeleton	48	2.3657	6.29574e-06								GO:0002102~podosome	8	0.394283	0.0309215
GOTERM_CC_DIRECT	GO:0031410~cytoplasmic vesicle	36	2.26986	0.00391031		GO:0031410~cytoplasmic vesicle	42	2.06999	0.00776943								GO:0015935~small ribosomal subunit	8	0.394283	0.0309215
GOTERM_CC_DIRECT	GO:0005913~cell-cell adherens junction	35	2.20681	0.00224932		GO:0005913~cell-cell adherens junction	37	1.82356	0.0277216								GO:0044295~axonal growth cone	8	0.394283	0.0309215
GOTERM_CC_DIRECT	GO:0016323~basolateral plasma membrane	34	2.14376	7.75945e-05		GO:0016323~basolateral plasma membrane	37	1.82356	0.000741205								GO:0032587~ruffle membrane	13	0.64071	0.0405703
GOTERM_CC_DIRECT	GO:0014069~postsynaptic density	29	1.8285	0.0212739		GO:0014069~postsynaptic density	43	2.11927	0.000204625								GO:0031513~nonmotile primary cilium	6	0.295712	0.0436026
GOTERM_CC_DIRECT	GO:0005604~basement membrane	28	1.76545	1.48128e-09		GO:0005604~basement membrane	32	1.57713	7.79469e-10								GO:0044306~neuron projection terminus	6	0.295712	0.0436026
GOTERM_CC_DIRECT	GO:0072562~blood microparticle	27	1.7024	1.2455e-06		GO:0072562~blood microparticle	26	1.28142	0.000235995								GO:0031258~lamellipodium membrane	5	0.246427	0.0445223
GOTERM_CC_DIRECT	GO:0043204~perikaryon	24	1.51324	0.00139196		GO:0043204~perikaryon	33	1.62642	2.56835e-05
GOTERM_CC_DIRECT	GO:0045211~postsynaptic membrane	24	1.51324	0.0370008		GO:0045211~postsynaptic membrane	46	2.26713	1.00505e-07
GOTERM_CC_DIRECT	GO:0042995~cell projection	20	1.26103	0.000151652		GO:0042995~cell projection	21	1.03499	0.00118717
GOTERM_CC_DIRECT	GO:0005901~caveola	19	1.19798	9.05629e-05		GO:0005901~caveola	23	1.13356	2.35107e-05
GOTERM_CC_DIRECT	GO:0043235~receptor complex	19	1.19798	0.0154451		GO:0043235~receptor complex	23	1.13356	0.0119204
GOTERM_CC_DIRECT	GO:0043197~dendritic spine	19	1.19798	0.0428655		GO:0043197~dendritic spine	32	1.57713	5.6525e-05
GOTERM_CC_DIRECT	GO:0042383~sarcolemma	17	1.07188	0.0226207		GO:0042383~sarcolemma	23	1.13356	0.0031011
GOTERM_CC_DIRECT	GO:0001725~stress fiber	16	1.00883	0.000251878		GO:0001725~stress fiber	19	0.936422	0.000113334
GOTERM_CC_DIRECT	GO:0001726~ruffle	16	1.00883	0.00344812		GO:0001726~ruffle	17	0.837851	0.0134885
GOTERM_CC_DIRECT	GO:0005581~collagen trimer	15	0.945776	0.000182633		GO:0005581~collagen trimer	13	0.64071	0.0147849
GOTERM_CC_DIRECT	GO:0043679~axon terminus	15	0.945776	0.0104536		GO:0043679~axon terminus	19	0.936422	0.00326819
GOTERM_CC_DIRECT	GO:0005884~actin filament	14	0.882724	0.00425471		GO:0005884~actin filament	14	0.689995	0.0285329
GOTERM_CC_DIRECT	GO:0030175~filopodium	13	0.819672	0.00716143		GO:0030175~filopodium	18	0.887137	0.000364842
GOTERM_CC_DIRECT	GO:0005902~microvillus	12	0.75662	0.02029		GO:0005902~microvillus	16	0.788566	0.00351157
GOTERM_CC_DIRECT	GO:0031226~intrinsic component of plasma membrane	9	0.567465	0.00598043		GO:0031226~intrinsic component of plasma membrane	9	0.443568	0.0238017
GOTERM_CC_DIRECT	GO:0014704~intercalated disc	9	0.567465	0.0445315		GO:0014704~intercalated disc	14	0.689995	0.00124148
GOTERM_CC_DIRECT	GO:0008305~integrin complex	8	0.504414	0.000573171		GO:0008305~integrin complex	10	0.492854	6.06181e-05
GOTERM_CC_DIRECT	GO:0042629~mast cell granule	8	0.504414	0.0010966		GO:0042629~mast cell granule	9	0.443568	0.00088997
GOTERM_CC_DIRECT	GO:0032279~asymmetric synapse	7	0.441362	0.000946245		GO:0032279~asymmetric synapse	8	0.394283	0.000510849
GOTERM_CC_DIRECT	GO:0098794~postsynapse	7	0.441362	0.0137941		GO:0098794~postsynapse	10	0.492854	0.000646201
GOTERM_CC_DIRECT	GO:0031941~filamentous actin	7	0.441362	0.0472558		GO:0031941~filamentous actin	9	0.443568	0.0170734
GOTERM_CC_DIRECT	GO:0045178~basal part of cell	6	0.37831	0.00833713		GO:0045178~basal part of cell	6	0.295712	0.0223716
GOTERM_CC_DIRECT	GO:0005921~gap junction	6	0.37831	0.0424613		GO:0005921~gap junction	8	0.394283	0.00959146
GOTERM_CC_DIRECT	GO:0033256~I-kappaB/NF-kappaB complex	5	0.315259	0.00206867		GO:0033256~I-kappaB/NF-kappaB complex	5	0.246427	0.00507263
GOTERM_CC_DIRECT	GO:0042555~MCM complex	5	0.315259	0.00349231		GO:0042555~MCM complex	5	0.246427	0.0084101
GOTERM_CC_DIRECT	GO:0031527~filopodium membrane	5	0.315259	0.0397795		GO:0031527~filopodium membrane	6	0.295712	0.0223716
GOTERM_CC_DIRECT	GO:0072558~NLRP1 inflammasome complex	4	0.252207	0.004314		GO:0072558~NLRP1 inflammasome complex	4	0.197141	0.0086284
GOTERM_CC_DIRECT	GO:0031224~intrinsic component of membrane	4	0.252207	0.0384119		GO:0031224~intrinsic component of membrane	5	0.246427	0.0129149
GOTERM_CC_DIRECT	GO:0031264~death-inducing signaling complex	5	0.315259	0.000504236		GO:1902711~GABA-A receptor complex	13	0.64071	1.04787e-08
GOTERM_CC_DIRECT	GO:0031234~extrinsic component of cytoplasmic side of plasma membrane	15	0.945776	0.000717258		GO:0034707~chloride channel complex	17	0.837851	1.87311e-06
GOTERM_CC_DIRECT	GO:0005667~transcription factor complex	32	2.01765	0.00185198		GO:0045202~synapse	53	2.61212	3.61069e-05
GOTERM_CC_DIRECT	GO:0042613~MHC class II protein complex	6	0.37831	0.00328966		GO:0042734~presynaptic membrane	19	0.936422	0.000294061
GOTERM_CC_DIRECT	GO:0031982~vesicle	24	1.51324	0.00384742		GO:0032809~neuronal cell body membrane	10	0.492854	0.00157042
GOTERM_CC_DIRECT	GO:0072557~IPAF inflammasome complex	4	0.252207	0.004314		GO:0001917~photoreceptor inner segment	12	0.591424	0.00185305
GOTERM_CC_DIRECT	GO:0043231~intracellular membrane-bounded organelle	74	4.66583	0.00526691		GO:0030687~preribosome, large subunit precursor	10	0.492854	0.00333851
GOTERM_CC_DIRECT	GO:0097342~ripoptosome	4	0.252207	0.00812376		GO:0005610~laminin-5 complex	4	0.197141	0.00373011
GOTERM_CC_DIRECT	GO:0072559~NLRP3 inflammasome complex	4	0.252207	0.0133893		GO:0032839~dendrite cytoplasm	8	0.394283	0.00444406
GOTERM_CC_DIRECT	GO:0005911~cell-cell junction	25	1.57629	0.0136006		GO:0005916~fascia adherens	6	0.295712	0.00652924
GOTERM_CC_DIRECT	GO:0034666~integrin alpha2-beta1 complex	3	0.189155	0.0176075		GO:0043194~axon initial segment	6	0.295712	0.00652924
GOTERM_CC_DIRECT	GO:0036488~CHOP-C/EBP complex	3	0.189155	0.0176075		GO:0031225~anchored component of membrane	13	0.64071	0.00738351
GOTERM_CC_DIRECT	GO:0030141~secretory granule	16	1.00883	0.0188215		GO:0030673~axolemma	7	0.344998	0.00869178
GOTERM_CC_DIRECT	GO:0005783~endoplasmic reticulum	82	5.17024	0.0201137		GO:0045177~apical part of cell	22	1.08428	0.00882639
GOTERM_CC_DIRECT	GO:0005623~cell	17	1.07188	0.0242936		GO:0001518~voltage-gated sodium channel complex	6	0.295712	0.00932797
GOTERM_CC_DIRECT	GO:0032281~AMPA glutamate receptor complex	7	0.441362	0.0272129		GO:0032590~dendrite membrane	8	0.394283	0.00959146
GOTERM_CC_DIRECT	GO:0043020~NADPH oxidase complex	4	0.252207	0.0285263		GO:0030315~T-tubule	13	0.64071	0.00987767
GOTERM_CC_DIRECT	GO:0031265~CD95 death-inducing signaling complex	3	0.189155	0.0333817		GO:0030018~Z disc	21	1.03499	0.0122637
GOTERM_CC_DIRECT	GO:0005876~spindle microtubule	8	0.504414	0.0391789		GO:0043198~dendritic shaft	13	0.64071	0.0147849
GOTERM_CC_DIRECT	GO:0032420~stereocilium	7	0.441362	0.0415802		GO:0001750~photoreceptor outer segment	13	0.64071	0.0189595
GOTERM_CC_DIRECT	GO:0005764~lysosome	28	1.76545	0.0455895		GO:0008328~ionotropic glutamate receptor complex	6	0.295712	0.0223716
GOTERM_CC_DIRECT	GO:0001772~immunological synapse	7	0.441362	0.0472558		GO:0042612~MHC class I protein complex	7	0.344998	0.0228597
GOTERM_CC_DIRECT	GO:0042470~melanosome	13	0.819672	0.0493883		GO:1903561~extracellular vesicle	11	0.542139	0.0248636
GOTERM_CC_DIRECT	GO:0001931~uropod	4	0.252207	0.0497975		GO:0051286~cell tip	4	0.197141	0.0258891
						GO:1902710~GABA receptor complex	3	0.147856	0.0281635
						GO:0043195~terminal bouton	20	0.985707	0.0301382
						GO:0002102~podosome	8	0.394283	0.0309215
						GO:0015935~small ribosomal subunit	8	0.394283	0.0309215
						GO:0044295~axonal growth cone	8	0.394283	0.0309215
						GO:0032587~ruffle membrane	13	0.64071	0.0405703
						GO:0031513~nonmotile primary cilium	6	0.295712	0.0436026
						GO:0044306~neuron projection terminus	6	0.295712	0.0436026
						GO:0031258~lamellipodium membrane	5	0.246427	0.0445223

## Sheet: Supplementary table 5
Supplementary table 5 Molecular function categery of EA pretreated and non-pretreated SD rat with I/R injury
		IR24h vs Sham					EA+IR24h vs EASham
Category	Term	Count	%	PValue		Term	Count	%	PValue
GOTERM_MF_DIRECT	GO:0005178~integrin binding	37	2.33291	2.16761e-15		GO:0005178~integrin binding	38	1.87284	5.77916e-13
GOTERM_MF_DIRECT	GO:0008009~chemokine activity	16	1.00883	3.30859e-08		GO:0008009~chemokine activity	14	0.689995	2.68742e-05
GOTERM_MF_DIRECT	GO:0005515~protein binding	181	11.4124	3.70917e-07		GO:0005515~protein binding	263	12.9621	3.07003e-17
GOTERM_MF_DIRECT	GO:0008083~growth factor activity	31	1.9546	6.11175e-07		GO:0008083~growth factor activity	32	1.57713	2.72994e-05
GOTERM_MF_DIRECT	GO:0001077~transcriptional activator activity, RNA polymerase II core promoter proximal region sequence-specific binding	45	2.83733	6.95086e-07		GO:0001077~transcriptional activator activity, RNA polymerase II core promoter proximal region sequence-specific binding	51	2.51355	2.86982e-06
GOTERM_MF_DIRECT	GO:0042802~identical protein binding	87	5.4855	1.40438e-06		GO:0042802~identical protein binding	112	5.51996	1.27942e-08
GOTERM_MF_DIRECT	GO:0050840~extracellular matrix binding	12	0.75662	3.0263e-06		GO:0050840~extracellular matrix binding	11	0.542139	0.00018007
GOTERM_MF_DIRECT	GO:0005509~calcium ion binding	90	5.67465	4.60576e-06		GO:0005509~calcium ion binding	106	5.22425	1.5669e-05
GOTERM_MF_DIRECT	GO:0032403~protein complex binding	55	3.46784	8.76445e-06		GO:0032403~protein complex binding	64	3.15426	2.11084e-05
GOTERM_MF_DIRECT	GO:0005102~receptor binding	54	3.40479	9.56455e-06		GO:0005102~receptor binding	73	3.59783	1.13777e-08
GOTERM_MF_DIRECT	GO:0001968~fibronectin binding	12	0.75662	1.01459e-05		GO:0001968~fibronectin binding	13	0.64071	1.64401e-05
GOTERM_MF_DIRECT	GO:0008201~heparin binding	29	1.8285	1.02858e-05		GO:0008201~heparin binding	32	1.57713	4.80904e-05
GOTERM_MF_DIRECT	GO:0005044~scavenger receptor activity	15	0.945776	1.37388e-05		GO:0005044~scavenger receptor activity	10	0.492854	0.0484636
GOTERM_MF_DIRECT	GO:0005125~cytokine activity	30	1.89155	1.52882e-05		GO:0005125~cytokine activity	28	1.37999	0.00407005
GOTERM_MF_DIRECT	GO:0002020~protease binding	25	1.57629	2.79221e-05		GO:0002020~protease binding	24	1.18285	0.00235692
GOTERM_MF_DIRECT	GO:0003779~actin binding	40	2.52207	3.31273e-05		GO:0003779~actin binding	38	1.87284	0.0107403
GOTERM_MF_DIRECT	GO:0005516~calmodulin binding	29	1.8285	4.1283e-05		GO:0005516~calmodulin binding	41	2.0207	2.5041e-08
GOTERM_MF_DIRECT	GO:0048020~CCR chemokine receptor binding	9	0.567465	5.30724e-05		GO:0048020~CCR chemokine receptor binding	7	0.344998	0.00895661
GOTERM_MF_DIRECT	GO:0005518~collagen binding	16	1.00883	7.71428e-05		GO:0005518~collagen binding	16	0.788566	0.0010349
GOTERM_MF_DIRECT	GO:0004896~cytokine receptor activity	11	0.693569	9.12753e-05		GO:0004896~cytokine receptor activity	12	0.591424	0.000134365
GOTERM_MF_DIRECT	GO:0008134~transcription factor binding	46	2.90038	0.000155935		GO:0008134~transcription factor binding	45	2.21784	0.02428
GOTERM_MF_DIRECT	GO:0005201~extracellular matrix structural constituent	13	0.819672	0.000184349		GO:0005201~extracellular matrix structural constituent	12	0.591424	0.00514306
GOTERM_MF_DIRECT	GO:0050839~cell adhesion molecule binding	16	1.00883	0.000385383		GO:0050839~cell adhesion molecule binding	24	1.18285	2.36471e-07
GOTERM_MF_DIRECT	GO:0030246~carbohydrate binding	27	1.7024	0.000483493		GO:0030246~carbohydrate binding	34	1.6757	7.54184e-05
GOTERM_MF_DIRECT	GO:0019899~enzyme binding	51	3.21564	0.000491304		GO:0019899~enzyme binding	64	3.15426	0.000105924
GOTERM_MF_DIRECT	GO:0042803~protein homodimerization activity	90	5.67465	0.000836786		GO:0042803~protein homodimerization activity	113	5.56925	0.000249947
GOTERM_MF_DIRECT	GO:0001948~glycoprotein binding	16	1.00883	0.000948066		GO:0001948~glycoprotein binding	17	0.837851	0.00385293
GOTERM_MF_DIRECT	GO:0097153~cysteine-type endopeptidase activity involved in apoptotic process	6	0.37831	0.000966915		GO:0097153~cysteine-type endopeptidase activity involved in apoptotic process	5	0.246427	0.0191094
GOTERM_MF_DIRECT	GO:0004860~protein kinase inhibitor activity	11	0.693569	0.00164279		GO:0004860~protein kinase inhibitor activity	15	0.73928	5.04422e-05
GOTERM_MF_DIRECT	GO:0019900~kinase binding	17	1.07188	0.00202715		GO:0019900~kinase binding	21	1.03499	0.000630002
GOTERM_MF_DIRECT	GO:0004871~signal transducer activity	24	1.51324	0.00204298		GO:0004871~signal transducer activity	31	1.52785	0.000250283
GOTERM_MF_DIRECT	GO:0004672~protein kinase activity	37	2.33291	0.00249638		GO:0004672~protein kinase activity	42	2.06999	0.00856406
GOTERM_MF_DIRECT	GO:0046982~protein heterodimerization activity	64	4.03531	0.00264268		GO:0046982~protein heterodimerization activity	71	3.49926	0.0300198
GOTERM_MF_DIRECT	GO:0051015~actin filament binding	22	1.38714	0.00318427		GO:0051015~actin filament binding	30	1.47856	0.000115473
GOTERM_MF_DIRECT	GO:0008144~drug binding	19	1.19798	0.00341695		GO:0008144~drug binding	25	1.23213	0.000327481
GOTERM_MF_DIRECT	GO:0005031~tumor necrosis factor-activated receptor activity	7	0.441362	0.00364873		GO:0005031~tumor necrosis factor-activated receptor activity	8	0.394283	0.00250394
GOTERM_MF_DIRECT	GO:0000978~RNA polymerase II core promoter proximal region sequence-specific DNA binding	43	2.71122	0.00391374		GO:0000978~RNA polymerase II core promoter proximal region sequence-specific DNA binding	55	2.71069	0.000788344
GOTERM_MF_DIRECT	GO:0016301~kinase activity	23	1.45019	0.0051426		GO:0016301~kinase activity	26	1.28142	0.0115117
GOTERM_MF_DIRECT	GO:0043236~laminin binding	8	0.504414	0.00527781		GO:0043236~laminin binding	10	0.492854	0.0012413
GOTERM_MF_DIRECT	GO:0045236~CXCR chemokine receptor binding	5	0.315259	0.00564395		GO:0045236~CXCR chemokine receptor binding	5	0.246427	0.0132003
GOTERM_MF_DIRECT	GO:0000977~RNA polymerase II regulatory region sequence-specific DNA binding	30	1.89155	0.00793592		GO:0000977~RNA polymerase II regulatory region sequence-specific DNA binding	37	1.82356	0.00452889
GOTERM_MF_DIRECT	GO:0005080~protein kinase C binding	11	0.693569	0.00810834		GO:0005080~protein kinase C binding	14	0.689995	0.00191798
GOTERM_MF_DIRECT	GO:0031726~CCR1 chemokine receptor binding	4	0.252207	0.00833724		GO:0031726~CCR1 chemokine receptor binding	4	0.197141	0.0162537
GOTERM_MF_DIRECT	GO:0004435~phosphatidylinositol phospholipase C activity	6	0.37831	0.00866312		GO:0004435~phosphatidylinositol phospholipase C activity	6	0.295712	0.0229305
GOTERM_MF_DIRECT	GO:0019901~protein kinase binding	50	3.15259	0.00936583		GO:0019901~protein kinase binding	63	3.10498	0.00383163
GOTERM_MF_DIRECT	GO:0048306~calcium-dependent protein binding	13	0.819672	0.0107562		GO:0048306~calcium-dependent protein binding	14	0.689995	0.0269122
GOTERM_MF_DIRECT	GO:0044212~transcription regulatory region DNA binding	30	1.89155	0.0132125		GO:0044212~transcription regulatory region DNA binding	34	1.6757	0.0356768
GOTERM_MF_DIRECT	GO:0019838~growth factor binding	8	0.504414	0.0134553		GO:0019838~growth factor binding	10	0.492854	0.00436571
GOTERM_MF_DIRECT	GO:0004629~phospholipase C activity	4	0.252207	0.0137335		GO:0004629~phospholipase C activity	4	0.197141	0.0263292
GOTERM_MF_DIRECT	GO:0016176~superoxide-generating NADPH oxidase activator activity	4	0.252207	0.0137335		GO:0016176~superoxide-generating NADPH oxidase activator activity	4	0.197141	0.0263292
GOTERM_MF_DIRECT	GO:0033691~sialic acid binding	4	0.252207	0.0137335		GO:0033691~sialic acid binding	5	0.246427	0.00281981
GOTERM_MF_DIRECT	GO:0005524~ATP binding	134	8.44893	0.0161867		GO:0005524~ATP binding	168	8.27994	0.0118728
GOTERM_MF_DIRECT	GO:0034988~Fc-gamma receptor I complex binding	3	0.189155	0.0179269		GO:0034988~Fc-gamma receptor I complex binding	3	0.147856	0.0285081
GOTERM_MF_DIRECT	GO:0038036~sphingosine-1-phosphate receptor activity	4	0.252207	0.0206891		GO:0038036~sphingosine-1-phosphate receptor activity	5	0.246427	0.0051901
GOTERM_MF_DIRECT	GO:0050544~arachidonic acid binding	4	0.252207	0.0206891		GO:0050544~arachidonic acid binding	4	0.197141	0.0390126
GOTERM_MF_DIRECT	GO:0004683~calmodulin-dependent protein kinase activity	6	0.37831	0.0218599		GO:0004683~calmodulin-dependent protein kinase activity	7	0.344998	0.0150379
GOTERM_MF_DIRECT	GO:0005546~phosphatidylinositol-4,5-bisphosphate binding	11	0.693569	0.0234754		GO:0005546~phosphatidylinositol-4,5-bisphosphate binding	17	0.837851	0.000327923
GOTERM_MF_DIRECT	GO:0005520~insulin-like growth factor binding	6	0.37831	0.026488		GO:0005520~insulin-like growth factor binding	8	0.394283	0.00460139
GOTERM_MF_DIRECT	GO:0005540~hyaluronic acid binding	6	0.37831	0.0316963		GO:0005540~hyaluronic acid binding	8	0.394283	0.00604694
GOTERM_MF_DIRECT	GO:0016504~peptidase activator activity	4	0.252207	0.0393348		GO:0016504~peptidase activator activity	5	0.246427	0.0132003
GOTERM_MF_DIRECT	GO:0004175~endopeptidase activity	12	0.75662	0.0403211		GO:0004175~endopeptidase activity	15	0.73928	0.0209851
GOTERM_MF_DIRECT	GO:0000981~RNA polymerase II transcription factor activity, sequence-specific DNA binding	23	1.45019	0.0411334		GO:0000981~RNA polymerase II transcription factor activity, sequence-specific DNA binding	29	1.42928	0.0219378
GOTERM_MF_DIRECT	GO:0015293~symporter activity	8	0.504414	0.0458159		GO:0015293~symporter activity	11	0.542139	0.00773008
GOTERM_MF_DIRECT	GO:0005262~calcium channel activity	9	0.567465	0.046594		GO:0005262~calcium channel activity	12	0.591424	0.0115159
GOTERM_MF_DIRECT	GO:0019903~protein phosphatase binding	13	0.819672	0.0486765		GO:0019903~protein phosphatase binding	16	0.788566	0.0323876
GOTERM_MF_DIRECT	GO:0005057~receptor signaling protein activity	10	0.630517	5.45679e-06		GO:0004890~GABA-A receptor activity	13	0.64071	2.7665e-08
GOTERM_MF_DIRECT	GO:0000975~regulatory region DNA binding	8	0.504414	7.16394e-05		GO:0005254~chloride channel activity	19	0.936422	1.16101e-06
GOTERM_MF_DIRECT	GO:0000982~transcription factor activity, RNA polymerase II core promoter proximal region sequence-specific binding	10	0.630517	0.000211734		GO:0005230~extracellular ligand-gated ion channel activity	12	0.591424	1.45378e-06
GOTERM_MF_DIRECT	GO:0044548~S100 protein binding	6	0.37831	0.00235423		GO:0004970~ionotropic glutamate receptor activity	8	0.394283	0.00082392
GOTERM_MF_DIRECT	GO:0004908~interleukin-1 receptor activity	4	0.252207	0.00442985		GO:0005234~extracellular-glutamate-gated ion channel activity	8	0.394283	0.00123147
GOTERM_MF_DIRECT	GO:0031727~CCR2 chemokine receptor binding	4	0.252207	0.00442985		GO:0022851~GABA-gated chloride ion channel activity	5	0.246427	0.00131359
GOTERM_MF_DIRECT	GO:0004715~non-membrane spanning protein tyrosine kinase activity	10	0.630517	0.00686808		GO:0005249~voltage-gated potassium channel activity	14	0.689995	0.00229679
GOTERM_MF_DIRECT	GO:0043522~leucine zipper domain binding	5	0.315259	0.00831654		GO:0001618~virus receptor activity	7	0.344998	0.00235064
GOTERM_MF_DIRECT	GO:0042056~chemoattractant activity	7	0.441362	0.00963736		GO:0005184~neuropeptide hormone activity	10	0.492854	0.00274449
GOTERM_MF_DIRECT	GO:0004222~metalloendopeptidase activity	18	1.13493	0.0100924		GO:0097110~scaffold protein binding	14	0.689995	0.00323892
GOTERM_MF_DIRECT	GO:0019957~C-C chemokine binding	4	0.252207	0.0137335		GO:0031402~sodium ion binding	7	0.344998	0.0034426
GOTERM_MF_DIRECT	GO:0019966~interleukin-1 binding	4	0.252207	0.0137335		GO:0051721~protein phosphatase 2A binding	11	0.542139	0.00360021
GOTERM_MF_DIRECT	GO:0005328~neurotransmitter:sodium symporter activity	6	0.37831	0.0142552		GO:0008503~benzodiazepine receptor activity	4	0.197141	0.00379912
GOTERM_MF_DIRECT	GO:0098641~cadherin binding involved in cell-cell adhesion	28	1.76545	0.0157906		GO:0005086~ARF guanyl-nucleotide exchange factor activity	8	0.394283	0.00604694
GOTERM_MF_DIRECT	GO:0005123~death receptor binding	5	0.315259	0.0158537		GO:0004114~3',5'-cyclic-nucleotide phosphodiesterase activity	6	0.295712	0.00670647
GOTERM_MF_DIRECT	GO:0001530~lipopolysaccharide binding	6	0.37831	0.0177907		GO:0042165~neurotransmitter binding	5	0.246427	0.0086004
GOTERM_MF_DIRECT	GO:0003950~NAD+ ADP-ribosyltransferase activity	6	0.37831	0.0177907		GO:0005237~inhibitory extracellular ligand-gated ion channel activity	4	0.197141	0.00878367
GOTERM_MF_DIRECT	GO:0004720~protein-lysine 6-oxidase activity	3	0.189155	0.0179269		GO:0070051~fibrinogen binding	4	0.197141	0.00878367
GOTERM_MF_DIRECT	GO:0004872~receptor activity	18	1.13493	0.0188121		GO:0042805~actinin binding	6	0.295712	0.00957608
GOTERM_MF_DIRECT	GO:0016175~superoxide-generating NADPH oxidase activity	4	0.252207	0.0206891		GO:0005248~voltage-gated sodium channel activity	7	0.344998	0.011722
GOTERM_MF_DIRECT	GO:0019955~cytokine binding	6	0.37831	0.0218599		GO:0004016~adenylate cyclase activity	7	0.344998	0.0150379
GOTERM_MF_DIRECT	GO:0042605~peptide antigen binding	8	0.504414	0.0246119		GO:0017134~fibroblast growth factor binding	8	0.394283	0.0153279
GOTERM_MF_DIRECT	GO:0008237~metallopeptidase activity	10	0.630517	0.0253461		GO:0004674~protein serine/threonine kinase activity	45	2.21784	0.0173264
GOTERM_MF_DIRECT	GO:0017128~phospholipid scramblase activity	5	0.315259	0.0266514		GO:0050431~transforming growth factor beta binding	6	0.295712	0.0229305
GOTERM_MF_DIRECT	GO:0031730~CCR5 chemokine receptor binding	4	0.252207	0.0292275		GO:0009931~calcium-dependent protein serine/threonine kinase activity	4	0.197141	0.0263292
GOTERM_MF_DIRECT	GO:0030169~low-density lipoprotein particle binding	5	0.315259	0.0333564		GO:0008047~enzyme activator activity	8	0.394283	0.0269403
GOTERM_MF_DIRECT	GO:0005332~gamma-aminobutyric acid:sodium symporter activity	3	0.189155	0.0339704		GO:0005096~GTPase activator activity	31	1.52785	0.027292
GOTERM_MF_DIRECT	GO:0019834~phospholipase A2 inhibitor activity	3	0.189155	0.0339704		GO:0004464~leukotriene-C4 synthase activity	3	0.147856	0.0285081
GOTERM_MF_DIRECT	GO:0050501~hyaluronan synthase activity	3	0.189155	0.0339704		GO:2001070~starch binding	3	0.147856	0.0285081
GOTERM_MF_DIRECT	GO:0070492~oligosaccharide binding	3	0.189155	0.0339704		GO:0005242~inward rectifier potassium channel activity	6	0.295712	0.0291766
GOTERM_MF_DIRECT	GO:0043621~protein self-association	10	0.630517	0.0347214		GO:0005544~calcium-dependent phospholipid binding	11	0.542139	0.0331432
GOTERM_MF_DIRECT	GO:0017080~sodium channel regulator activity	7	0.441362	0.0377858		GO:0017124~SH3 domain binding	17	0.837851	0.0332019
GOTERM_MF_DIRECT	GO:0050699~WW domain binding	7	0.441362	0.0377858		GO:0005355~glucose transmembrane transporter activity	6	0.295712	0.0363981
GOTERM_MF_DIRECT	GO:0004197~cysteine-type endopeptidase activity	10	0.630517	0.0383147		GO:0008289~lipid binding	20	0.985707	0.0426567
GOTERM_MF_DIRECT	GO:0035612~AP-2 adaptor complex binding	4	0.252207	0.0393348		GO:0043325~phosphatidylinositol-3,4-bisphosphate binding	6	0.295712	0.0446234
GOTERM_MF_DIRECT	GO:0005229~intracellular calcium activated chloride channel activity	5	0.315259	0.0409543		GO:0008013~beta-catenin binding	15	0.73928	0.0448366
GOTERM_MF_DIRECT	GO:0000979~RNA polymerase II core promoter sequence-specific DNA binding	11	0.693569	0.0414703		GO:0005247~voltage-gated chloride channel activity	5	0.246427	0.0454147
GOTERM_MF_DIRECT	GO:0005154~epidermal growth factor receptor binding	7	0.441362	0.0431926		GO:0030165~PDZ domain binding	19	0.936422	0.045967
GOTERM_MF_DIRECT	GO:0003785~actin monomer binding	6	0.37831	0.043915
GOTERM_MF_DIRECT	GO:0017048~Rho GTPase binding	7	0.441362	0.0490598
GOTERM_MF_DIRECT	GO:0046983~protein dimerization activity	21	1.32409	0.0497097

## Sheet: Supplementary table 6
Supplementary table 6 Differentially Expressed Genes(DEGs) numbers with padj value<0.05
DEGs	EAsham vs. Sham	IR24h vs. Sham	EA+IR24h vs. EASham	EA+IR24h vs. IR24h
Up-regulated	98 (45.1 %)	2514(52.4%)	2954(50.2%)	1956 (48.7%)
Down-regulated	119 (54.9%)	2284(47.6 %)	2877 (49.8%)	2064 (51.3%)
Total	217(100%)	4798 (100%)	5881(100%)	4020(100%)
|log2(FC) | >1	70(32.26%)	1639(34.16%)	2100(35.71%)	498(12.98%)

## Sheet: Supplementary table 7
Supplementary table 7 Top 50 Down-regulated DEGs In EA+IR24h vs I/R24h group
Gene name	Description	(EA+IR24h) vs IR24h		IR24 vs Sham
		Log2(Fold change)	Padj	Log2(Fold change)	Padj
Inhba	inhibin beta A subunit(Inhba)	-1.74068	9.1394e-19	5.33499	3.14105e-105
FAM187A	family with sequence similarity 187, member A(FAM187A)	-1.68309	0.000429442	4.99807	2.05832e-11
Serpinb2	serpin family B member 2(Serpinb2)	-2.12953	1.33908e-07	6.26374	4.23347e-11
Lilrb4	leukocyte immunoglobulin like receptor B4(Lilrb4)	-2.22194	7.08334e-05	5.1305	1.337e-10
Tnfsf18	TNF superfamily member 18	-1.64043	0.00108002	5.13918	7.61317e-09
RGD1561310	similar to ribosomal protein L37	-1.6354	0.017766	4.47547	1.21969e-08
Mmp12	matrix metallopeptidase 12(Mmp12)	-1.832	0.00117523	6.67384	1.35264e-06
Ccdc103	coiled-coil domain containing 103(Ccdc103)	-2.35689	0.000219722	3.30538	1.43115e-06
Il7r	interleukin 7 receptor(Il7r)	-2.23636	3.65575e-05	2.4523	2.39718e-06
Atp8b4	ATPase phospholipid transporting 8B4 (putative)(Atp8b4)	-1.70856	0.0372716	6.0944	3.33651e-05
Plekhh2	pleckstrin homology, MyTH4 and FERM domain containing H2(Plekhh2)	-1.67745	1.67283e-11	0.911246	0.000254518
Pi15	peptidase inhibitor 15(Pi15)	-2.2749	0.0059634	2.65849	0.0015004
Plk4	polo-like kinase 4(Plk4)	-1.80952	0.00198502	1.38002	0.00677611
Syt10	synaptotagmin 10	-1.65165	1.43564e-06	0.858695	0.00698327
LOC103693189	protein tyrosine phosphatase type IVA 1(LOC103693189)	-2.20159	0.00381708	1.89965	0.0112245
Tlr8	toll-like receptor 8(Tlr8)	-1.84688	0.0341978	2.09177	0.0182754
Pde1c	phosphodiesterase 1C(Pde1c)	-1.70928	9.54415e-06	0.676513	0.0518062
Wsb1	WD repeat and SOCS box-containing 1(Wsb1)	-2.00278	6.38122e-36	0.0482805	0.863274
Nfxl1	nuclear transcription factor, X-box binding-like 1(Nfxl1)	-1.75305	4.19722e-10	0.0570564	0.873835
Rbm41	RNA binding motif protein 41(Rbm41)	-1.70486	1.7079e-05	0.291814	0.495742
Dnhd1	dynein heavy chain domain 1(Dnhd1)	-1.69935	2.73596e-07	0.403655	0.276775
Adamts6	ADAM metallopeptidase with thrombospondin type 1 motif, 6(Adamts6)	-1.69147	0.0118437	0.392497	0.584587
LOC100909688	zinc finger protein 43-like(LOC100909688)	-1.69067	0.0125946	0.209339	0.784304
Nktr	natural killer cell triggering receptor(Nktr)	-1.67329	7.90844e-17	0.00564947	0.98727
Zfp347	zinc finger protein 347	-1.66497	0.000548348	0.186347	0.73408
Atp13a3	ATPase 13A3	-1.63571	0.037066	0.852529	0.260018
LOC103691005	zinc finger protein 679-like	-1.63341	0.00475616	0.353747	0.56071
Snhg11	small nucleolar RNA host gene 11(Snhg11)	-2.52524	8.51323e-45	-0.68764	0.00115146
Col19a1	collagen type XIX alpha 1 chain	-1.64533	0.0145613	-1.21755	0.00835463
Ints6l	integrator complex subunit 6 like(Ints6l)	-1.86594	1.70729e-05	-0.746373	0.0175295
Pnisr	PNN interacting serine and arginine rich protein(Pnisr)	-1.95299	1.86027e-32	-0.466815	0.0180275
Leng8	leukocyte receptor cluster member 8(Leng8)	-1.80929	6.45661e-29	-0.45558	0.0354947
Lime1	Lck interacting transmembrane adaptor 1(Lime1)	-1.78282	8.57023e-07	-0.543199	0.0513373
Zfp192	zinc finger protein 192(Zfp192)	-1.72898	7.97391e-11	-0.473332	0.0519661
Fam227a	family with sequence similarity 227, member A(Fam227a)	-2.53603	0.00145336	-0.945216	0.0638516
Agbl3	ATP/GTP binding protein-like 3(Agbl3)	-1.71288	0.00978686	-0.744903	0.118839
Trank1	tetratricopeptide repeat and ankyrin repeat containing 1(Trank1)	-1.79849	1.8089e-32	-0.316278	0.149215
Plag1	PLAG1 zinc finger(Plag1)	-1.76527	0.00867587	-0.621835	0.246791
Myh6	myosin heavy chain 6(Myh6)	-1.98151	3.69315e-05	-0.495786	0.269277
F8	coagulation factor VIII	-1.67306	3.71815e-07	-0.3085	0.32256
Mir770	microRNA 770(Mir770)	-3.43178	2.19078e-05	-0.583888	0.35407
Plekhn1	pleckstrin homology domain containing N1(Plekhn1)	-1.82049	0.000505156	-0.412859	0.361784
Ccdc62	coiled-coil domain containing 62(Ccdc62)	-2.00236	3.31504e-05	-0.359589	0.429892
Mir5125	microRNA 5125	-2.26303	0.00456743	-0.443749	0.520398
Ephx2	epoxide hydrolase 2(Ephx2)	-2.19922	0.00102291	-0.564413	0.663487
Cep295	centrosomal protein 295(Cep295)	-2.3478	2.3387e-15	-0.16325	0.664381
Cpt1b	carnitine palmitoyltransferase 1B	-1.62786	0.0184109	-0.254909	0.757209
Zfp136	zinc finger protein 136(Zfp136)	-2.44996	0.00410938	-0.238587	0.768499
Slc6a3	solute carrier family 6 member 3(Slc6a3)	-2.53038	0.0126635	-0.236938	0.88568
Ttc14	tetratricopeptide repeat domain 14(Ttc14)	-1.79676	5.57961e-15	-0.043274	0.904396

## Sheet: Supplementary table 8
Supplementary table 8 Top 50 Up-regulated DEGs in EA+IR24h vs I/R24h group
Gene name	Description	(EA+IR24h) vs IR24h		IR24h vs Sham
		Log2(Fold change)	padj	Log2(Fold change)	padj
Dbp	D-box binding PAR bZIP transcription factor	1.1672	2.2609e-08	-1.65729	4.24908e-28
Nat8f5	N-acetyltransferase 8 (GCN5-related) family member 5	1.28471	0.0440746	-1.84357	8.56548e-05
Hmgcs2	3-hydroxy-3-methylglutaryl-CoA synthase 2	1.34854	3.5428e-06	-0.838633	0.00530703
Cartpt	CART prepropeptide	1.12741	0.0046704	-0.867137	0.0114955
Il16	interleukin 16	1.20206	0.00862009	-0.947904	0.0247611
Dcxr	dicarbonyl and L-xylulose reductase	1.35691	0.000942846	-0.889804	0.0427281
Hdc	histidine decarboxylase	1.88546	0.00910252	-1.01508	0.298162
NEWGENE_6497122	FLYWCH family member 2	1.12805	0.00721563	-0.851276	0.0764208
Chst5	carbohydrate sulfotransferase 5	1.26418	0.0124451	-0.849534	0.134202
RGD1566136	similar to 40S ribosomal protein S9	1.75678	0.0139253	-0.730381	0.474465
Cnih2	cornichon family AMPA receptor auxiliary protein 2	1.16432	0.00766247	-0.70882	0.0764008
RGD1564883	ribosomal protein L12 pseudogene	2.02122	0.0156948	-0.670254	0.632504
Hcrt	hypocretin neuropeptide precursor	2.08411	1.06078e-05	-0.650998	0.265336
Acy3	aminoacylase 3	1.2194	0.0304425	-0.607873	0.406764
Lrrc46	leucine rich repeat containing 46	1.2244	0.0162785	-0.553063	0.412046
Gstm6	glutathione S-transferase, mu 6	1.20584	0.0439984	-0.46052	0.609498
Ift27	intraflagellar transport 27	1.18818	0.000857145	-0.44388	0.351198
LOC681367	hypothetical protein LOC681367	1.14975	0.0469796	-0.300165	0.746274
Igfbp6	insulin-like growth factor binding protein 6	1.15029	0.00110439	-0.283901	0.579296
Sfrp2	secreted frizzled-related protein 2	1.1574	0.0162218	-0.218459	0.756423
LOC100361898	coiled-coil-helix-coiled-coil-helix domain containing 4	1.17705	0.000711712	-0.183831	0.747339
Fam181b	family with sequence similarity 181, member B	1.15458	0.00108002	-0.131103	0.833108
Wfdc1	WAP four-disulfide core domain 1	1.12271	5.67325e-06	-0.106565	0.810254
LOC100364509	ribosomal protein S9-like	1.35033	0.000127566	-0.0878807	0.899156
Snrpd2l	small nuclear ribonucleoprotein D2-like	1.19409	0.00494433	-0.0720318	0.930059
Tesc	tescalcin	1.2459	0.0113841	-0.0680772	0.866972
Tagln	transgelin	1.14676	0.0277445	1.14912	1.52319e-08
Ifi27l2b	interferon, alpha-inducible protein 27 like 2B	1.13514	0.000134799	2.1004	7.16597e-06
Irf7	interferon regulatory factor 7	1.77945	3.25419e-12	1.18867	0.000486697
S100a3	S100 calcium binding protein A3	1.12852	0.000821321	1.43837	0.00127284
Isg15	ISG15 ubiquitin-like modifier	1.41464	1.58219e-06	1.12983	0.00764293
Rtp4	receptor (chemosensory) transporter protein 4	1.22362	0.000358211	0.843425	0.0848586
Bpifb1	BPI fold containing family B, member 1	1.92772	0.0188514	3.08391	0.105586
Reg3b	regenerating family member 3 beta	1.92252	0.0131647	2.29393	0.211893
Oasl	2'-5'-oligoadenylate synthetase-like	1.56726	0.00080894	0.925323	0.256903
RT1-DMb	RT1 class II, locus DMb	1.21815	0.0403455	1.02046	0.257797
Oas1a	2'-5' oligoadenylate synthetase 1A	1.87583	1.34737e-05	0.754795	0.348769
Cryaa	crystallin, alpha A	2.38066	0.00154871	1.76852	0.361464
Oas1b	2-5 oligoadenylate synthetase 1B	1.53034	2.16014e-06	0.394544	0.481797
Orai1	ORAI calcium release-activated calcium modulator 1	1.22454	0.000240738	0.374749	0.485462
Slc18a3	solute carrier family 18 member A3	1.19482	0.00395765	0.406669	0.509647
LOC108350502	40S ribosomal protein S2 pseudogene	1.50116	0.0362307	0.611005	0.667262
Ifi27	interferon, alpha-inducible protein 27	1.47394	1.24159e-14	0.125538	0.697626
LOC100911991	elongation factor 1-alpha 1-like	1.36806	0.00164765	0.270376	0.736487
RGD1562399	similar to 40S ribosomal protein S2	1.3422	0.00550539	0.231295	0.801251
Usp18	ubiquitin specific peptidase 18	1.44734	2.71204e-05	0.202633	0.847724
Rpl8	ribosomal protein L8	1.16646	0.00740924	0.139228	0.86286
Ostn	osteocrin	1.70804	0.0289813	0.187182	0.913544
LOC108348197	calpain small subunit 1-like	1.81135	0.0187337	0.141881	0.92409
LOC685431	similar to Alpha-enolase (2-phospho-D-glycerate hydro-lyase)	1.14732	0.0360992	0.0168086	0.988236

## Sheet: Supplementary table 9
Primer	Sequence (5'to3')
Timp1-F	5′-CGAGACCACCTTATACCAGCG-3′
Timp1-R	5′-CAGGAAGCTGCAGGCAGTGAT-3′
Timp2-F	5′-GCTGCGAGTGCAAGATCACA-3′
Timp2-R	5′-CGCGCAAGAACCATCACTTC-3′
Mmp12-F	5′-CTCCCATGAACGAGAGCGAA -3′
Mmp12-R	5′- GGTGTCCAGTTGCCCAGTTA -3′
Cxcl2-F	5′-AGGCAAGGCTAACTGACCTG-3′
Cxcl2-R	5′-GGCACATCAGGTACGATCCA-3′
CXCR2-F	5′-CTGACCCGCCCTTTACTCTG -3′
CXCR2-R	5′-CCAGCATCACCAGGGAGTTT -3′
il-beta-F	5′-GACTTCACCATGGAACCCGT-3′
il-beta-R	5′-CAGGGAGGGAAACACACGTT-3′
il-6-F	5′-CTCTCCGCAAGAGACTTCCA-3′
il-6-R	5′-ATACTGGTCTGTTGTGGGTGG-3′
hes5-F	5′-AAGTACCGTGGCGGTGGAGAT-3′
hes5-R	5′-CGCTGGAAGTGGTAAAGCAGCTT-3′
Caspase3-F	5′-GGAGCTTGGAACGCGAAGAA -3′
Caspase3-R	5′- CACAAGCCCATTTCAGGGT-3′
